# Supplementary material for: Real-Time Optical Detection of Isoleucine in Living Cells through a Genetically-Encoded Nanosensor
Source: Sensors (Basel). 2019 Dec 25;20(1):146. doi: 10.3390/s20010146 (PMC6983066; doi:10.3390/s20010146)
Supplement: Supplementary file 1 [file sensors-20-00146-s001.zip]

Archive with 3 entries (2 files):
- supplementry/
- supplementry/sensors-624368 -supplementry-for final.docx
- supplementry/Video S1.mov
